# Supplementary material for: Dispersion of Few-Layer Black Phosphorus in Binary Polymer Blend and Block Copolymer Matrices
Source: Nanomaterials (Basel). 2021 Aug 3;11(8):1996. doi: 10.3390/nano11081996 (PMC8398111; doi:10.3390/nano11081996)
Supplement: Supplementary file 1 [file nanomaterials-11-01996-s001.zip]

Archive with 1 entries (1 files):
- nanomaterials-1270897-supplementary.pdf
